# Supplementary material for: Exploring the Dispersion and Electrostatic Components in Arene–Arene Interactions between Ligands and G4 DNA to Develop G4-Ligands
Source: J Med Chem. 2024 Jan 19;67(3):2202–19. doi: 10.1021/acs.jmedchem.3c02127 (PMC10860144; doi:10.1021/acs.jmedchem.3c02127)
Supplement: Supplementary file 2 — jm3c02127_si_002.csv [file jm3c02127_si_002.csv]

Compound	SMILE	Kd Pu24T (µM)
2	CN(C)CCCNC1=NC(NC2=NC3=CC=CC=C3C=N2)=NC(C)=C1	1.4 ± 0.3
3	CN(C)CCCNC1=NC(NC2=NC3=CC=CC=C3C(C)=N2)=NC(C)=C1	0.15 ± 0.01
4	CN(C)CCCNC1=NC(NC2=NC3=CC=C(C)C=C3C(C)=N2)=NC(C)=C1	0.1 ± 0.01
5	CN(C)CCCNC1=NC(NC2=NC3=C(C)C=C(C)C=C3C(C)=N2)=NC(C)=C1	0.05 ± 0.004
6	CN(C)CCCNC1=NC(NC2=NC3=CC=C(OC)C=C3C(C)=N2)=NC(C)=C1	0.09 ± 0.01
7	CN(C)CCCNC1=NC(NC2=NC3=CC=C(Cl)C=C3C(C)=N2)=NC(C)=C1	0.17 ± 0.02
8	CN(C)CCCNC1=NC(NC2=NC3=CC=CC=C3N=C2)=NC(C)=C1	> 10
9	CN(C)CCCNC1=NC(NC2=NC3=CC=CC=C3N=C2C)=NC(C)=C1	> 10
10	CN(C)CCCNC1=NC(NC2=NC3=CC(C)=C(C)C=C3N=C2C)=NC(C)=C1	2.3 ± 0.5
11	CN(C)CCCNC1=NC(NC2=NC3=CC(Cl)=C(Cl)C=C3N=C2C)=NC(C)=C1	3.9 ± 0.7
25	CC1=NC(NC2=NC3=CC=CC=C3C(C)=N2)=NC(C)=C1	> 15
26	CC1=NC(NC2=NC3=CC=C(C)C=C3C(C)=N2)=NC(C)=C1	3.3 ± 0.3
27	CC1=NC(NC2=NC3=C(C)C=C(C)C=C3C(C)=N2)=NC(C)=C1	0.8 ± 0.1
28	CC1=NC(NC2=NC3=CC=C(OC)C=C3C(C)=N2)=NC(C)=C1	3.6 ± 0.7
29	CC1=NC(NC2=NC3=CC=C(Cl)C=C3C(C)=N2)=NC(C)=C1	> 15
